# Supplementary material for: Molecular Markers Reveal Limited Population Genetic Structure in a North American Corvid, Clark’s Nutcracker (Nucifraga columbiana)
Source: PLoS One. 2013 Nov 4;8(11):e79621. doi: 10.1371/journal.pone.0079621 (PMC3817134; doi:10.1371/journal.pone.0079621)
Supplement: Table S1 — Summary table of Clark’s Nutcracker samples used in analyses. Sequence (mtDNA): Y = successfully sequenced. N = not sequenced. Genotyped (SSR): Y = successfully genotyped. N = not genotyped. Sources include Burg lab (wild), TS = T. Schaming, The Field Museum (TFM), Burke Museum at the University of Washington (UWBM), Museum of Southwest Biology (MSB), Louisiana State University Museum of Natural Sciences (LSU), American Museum of Natural History (AMNH), Smithsonian National Museum of Natural History (USNM), Royal Saskatchewan Museum (RSM) and Royal Alberta Museum (RAB). (XLS) [file pone.0079621.s001.xls]

## Sheet: Sheet1
Sample ID	Location	Lat (N)	Long (W)	Source	Band/Museum ID	Sequenced (mtDNA)	Genotyped (SSR)
MT001	Helena, MT	46.542	-112.111	Wild	1783-18001	Y	Y
MT002	Helena, MT	46.542	-112.111	Wild	1783-18002	Y	Y
MT003	Helena, MT	46.566	-112.224	Wild	1783-18003	Y	Y
MT004	Helena, MT	46.566	-112.224	Wild	1783-18004	Y	Y
MT005	Helena, MT	46.566	-112.224	Wild	1783-18005	Y	Y
MT006	Helena, MT	46.566	-112.224	Wild	1783-18006	Y	Y
MT007	Helena, MT	46.566	-112.224	Wild	1783-18007	Y	Y
MT008	Helena, MT	46.566	-112.224	Wild	1783-18008	Y	Y
MT009	Helena, MT	46.566	-112.224	Wild	1783-18009	Y	Y
MT010	Helena, MT	46.566	-112.224	Wild	1783-18010	Y	Y
MT011	Helena, MT	46.566	-112.224	Wild	1783-18011	Y	Y
MT012	Helena, MT	46.566	-112.224	Wild	1783-18012	Y	Y
MT013	Helena, MT	46.566	-112.224	Wild	1783-18013	Y	Y
MT014	Helena, MT	46.566	-112.224	Wild	1783-18015	Y	Y
MT015	Helena, MT	46.566	-112.224	Wild	1783-18016	Y	Y
MT016	Helena, MT	46.566	-112.224	Wild	1783-18017	Y	Y
MT017	Helena, MT	46.566	-112.224	Wild	1783-18018	Y	Y
MT018	Helena, MT	46.566	-112.224	Wild	1783-18019	Y	Y
MT019	Helena, MT	46.566	-112.224	Wild	1783-18020	Y	Y
MT020	Helena, MT	46.566	-112.224	Wild	1783-18021	Y	Y
MT021	Helena, MT	46.566	-112.224	Wild	1783-18022	N	Y
MT022	Helena, MT	46.566	-112.224	Wild	1783-18023	N	Y
MT023	Helena, MT	46.589	-112.129	Wild	1783-18024	N	Y
MT024	Helena, MT	46.589	-112.129	Wild	1783-18025	N	Y
MT025	Helena, MT	46.589	-112.129	Wild	1783-18026	N	Y
CO001	Chambers Lake Campground, CO	40.599	-105.851	Wild	1783-18027	Y	Y
CO002	Chambers Lake Campground, CO	40.599	-105.851	Wild	1783-18028	Y	Y
CO003	Chambers Lake Campground, CO	40.599	-105.851	Wild	1783-18029	Y	Y
CO004	Rocky Mountain National Park, CO	40.394	-105.655	Wild	1783-18031	Y	Y
CO005	Rocky Mountain National Park, CO	40.414	-105.819	Wild	1783-18032	Y	Y
CO006	Rocky Mountain National Park, CO	40.414	-105.819	Wild	1783-18033	Y	Y
CO007	Rocky Mountain National Park, CO	40.414	-105.819	Wild	1783-18034	Y	Y
CO008	Rocky Mountain National Park, CO	40.414	-105.819	Wild	1783-18035	Y	Y
CO009	Rocky Mountain National Park, CO	40.414	-105.819	Wild	1783-18036	Y	Y
CO010	Rocky Mountain National Park, CO	40.414	-105.819	Wild	1783-18037	Y	Y
CO011	2 mi. N and 4 mi. E Grand Mesa, CO	39.041	-107.942	TFM	AMY87-257 334317	Y	Y
CO012	2 mi. N and 4 mi. E Grand Mesa, CO	39.041	-107.942	TFM	AMY87-258 334318	Y	Y
CO013	4.5 mi. E and 2 mi. N Westcreek, CO	39.19	-105.082	TFM	ATP87-266 334319	Y	Y
NM001	La Cueva, Jemez Mountains, NM	35.65	-106.851	MSB	cat #14162	N	Y
NM002	Zuni Mountains, NM	35.059	-108.091	MSB	cat #28605, NK: 169845	Y	Y
NM003	Los Alamos, Barranca Mesa, NM	35.903	-106.286	MSB	cat #14161	Y	Y
NM004	La Cueva, Jemez Mountains, NM	35.862	-106.698	MSB	cat #22798	Y	Y
NM005	Santa Fe, NM	35.687	-105.935	MSB	cat #26349, NK: 165166	Y	Y
NM006	Oso Ridge, Zuni Mountains, NM	35.15	-108.212	MSB	cat #26347, NK: 165118	Y	Y
NM007	Rio Rancho, NM	35.272	-106.69	MSB	cat #26251, NK: 165024	Y	Y
NM008	Oso Ridge, Zuni Mountains, NM	35.15	-108.212	MSB	cat #26348, NK: 165116	Y	Y
NM009	Elk Mountain, NM	35.776	-105.58	MSB	cat #30027	Y	Y
UT001	Lost Creek Campground, UT	40.68	-110.935	Wild	1783-18030	Y	Y
UT002	Vernal, UT	40.716	-109.832	UWBM	#70818 JMB 1693	Y	Y
UT003	Vernal, UT	40.977	-109.092	UWBM	#70850 JMB 1753	Y	Y
UT004	Vernal, UT	40.629	-109.756	UWBM	#70820 JMB 1698	Y	Y
UT005	Vernal, UT	40.717	-109.812	UWBM	#79176 SVD 1248	Y	Y
UT006	Vernal, UT	40.717	-109.812	UWBM	#79175 SVD 1247	Y	Y
UT007	Vernal, UT	40.717	-109.812	UWBM	#79174 SVD 1246	Y	Y
UT008	Uinta Mountains, 12 mi. N and 6 mi. W of Whiterocks, UT	40.719	-110.042	TFM	ATP87-243 334304	Y	Y
UT009	Antelope Canyon, 16 mi. S and 5 mi. E Duchesne, UT	39.321	-111.094	TFM	ATP87-242 334305	Y	Y
UT010	Antelope Canyon, 16 mi. S and 5 mi. E Duchesne, UT	39.321	-111.094	TFM	AMY87-253 334306	Y	Y
UT011	Deseret Peak, Stansbury Mountains, UT	39.321	-111.094	TFM	AMY87-235 334307	Y	Y
UT012	Deseret Peak, Stansbury Mountains, UT	40.46	-112.626	TFM	AMY87-236 334308	Y	Y
UT013	Deseret Peak, Stansbury Mountains, UT	40.46	-112.626	TFM	ATP87-226 334309	Y	Y
UT014	Palos Park, UT	39.321	-111.094	TFM	ATP87-227 334310	N	Y
UT015	Deseret Peak, Stansbury Mountains, UT	40.46	-112.626	TFM	ATP87-228 334311	Y	Y
UT016	Wolf Creek, 11 mi. W and 8 mi. N of Tabiona, UT	40.39	-110.786	TFM	ATP87-239 334312	Y	Y
UT017	Wolf Creek, 11 mi. W and 8 mi. N of Tabiona, UT	40.39	-110.786	TFM	ATP87-240 334313	Y	Y
UT018	Wolf Creek, 11 mi. W and 8 mi. N of Tabiona, UT	40.39	-110.786	TFM	AMY87-250 334314	Y	Y
UT019	Wolf Creek, 11 mi. W and 8 mi. N of Tabiona, UT	40.39	-110.786	TFM	AMY87-251 334315	Y	Y
UT020	Wolf Creek, 11 mi. W and 8 mi. N of Tabiona, UT	40.39	-110.786	TFM	AMY87-252 334316	Y	Y
WY001	Shadow Mountain, Bridger-Teton National Forest, WY	43.703	-110.612	TS	1783-20342	Y	Y
WY002	Shadow Mountain, Bridger-Teton National Forest, WY	43.703	-110.612	TS	1783-20343	Y	Y
WY003	Shadow Mountain, Bridger-Teton National Forest, WY	43.703	-110.612	TS	1783-20344	Y	Y
WY004	Shadow Mountain, Bridger-Teton National Forest, WY	43.703	-110.612	TS	1783-20345	Y	Y
WY005	Shadow Mountain, Bridger-Teton National Forest, WY	43.703	-110.612	TS	1783-20346	Y	Y
WY006	Behind Triangle X, Bridger-Teton National Forest, WY	43.703	-110.612	TS	1783-20347	Y	Y
WY007	Shadow Mountain, Bridger-Teton National Forest, WY	43.76	-110.552	TS	1783-20348	Y	Y
WY008	Shadow Mountain, Bridger-Teton National Forest, WY	43.708	-110.613	TS	1783-20349	Y	Y
WY009	Behind Triangle X, Bridger-Teton National Forest, WY	43.702	-110.612	TS	1783-20350	Y	Y
WY010	Behind Triangle X, Bridger-Teton National Forest, WY	43.762	-110.553	TS	1783-20351	Y	Y
WY011	Shadow Mountain, Bridger-Teton National Forest, WY	43.762	-110.553	TS	1783-20301	Y	Y
WY012	Shadow Mountain, Bridger-Teton National Forest, WY	43.705	-110.609	TS	1783-20321	Y	Y
WY013	Bridger-Teton National Forest, WY	43.708	-110.613	TS	Unbanded	Y	Y
WY014	Bridger-Teton National Forest, WY	43.708	-110.613	TS	1783-20308	Y	Y
WY015	Bridger-Teton National Forest, WY	43.708	-110.613	TS	1783-20352	Y	Y
WY016	Bridger-Teton National Forest, WY	43.708	-110.613	TS	1783-20353	Y	Y
WY017	Bridger-Teton National Forest, WY	43.708	-110.613	TS	1783-20354	N	Y
WY018	Bridger-Teton National Forest, WY	43.708	-110.613	TS	1783-20355	Y	Y
WY019	Bridger-Teton National Forest, WY	43.708	-110.613	TS	1783-20356	Y	Y
WY020	Bridger-Teton National Forest, WY	43.708	-110.613	TS	1783-20357	Y	Y
WY021	Bridger-Teton National Forest, WY	43.708	-110.613	TS	1783-20358	N	Y
WY022	Bridger-Teton National Forest, WY	43.708	-110.613	TS	1783-20360	N	Y
WY023	Bridger-Teton National Forest, WY	43.708	-110.613	TS	1783-20361	N	Y
WY024	Bridger-Teton National Forest, WY	43.708	-110.613	TS	1783-20632	N	Y
WY025	Bridger-Teton National Forest, WY	43.708	-110.613	TS	1783-20363	N	Y
WY026	Bridger-Teton National Forest, WY	43.708	-110.613	TS	1783-20364	N	Y
WY027	Bridger-Teton National Forest, WY	43.708	-110.613	TS	1783-20365	N	Y
WY028	Bridger-Teton National Forest, WY	43.708	-110.613	TS	1783-20366	N	Y
WY029	Bridger-Teton National Forest, WY	43.708	-110.613	TS	1783-20367	N	Y
WY030	Bridger-Teton National Forest, WY	43.708	-110.613	TS	1783-20368	N	Y
NEOR1	Mt. Howard Summit, OR	45.263	-117.18	Wild	1783-17901	Y	Y
NEOR2	Mt. Howard Summit, OR	45.263	-117.18	Wild	1783-17902	Y	Y
NEOR3	Mt. Howard Summit, OR	45.263	-117.18	Wild	1783-17903	Y	Y
NEOR4	Mt. Howard Summit, OR	45.263	-117.18	Wild	1783-17904	Y	Y
NEOR5	Mt. Howard Summit, OR	45.263	-117.18	Wild	1783-17905	Y	Y
NEOR6	Mt. Howard Summit, OR	45.263	-117.18	Wild	1783-17906	Y	Y
NEOR7	Mt. Howard Summit, OR	45.263	-117.18	Wild	1783-17907	Y	Y
NEOR8	Mt. Howard Summit, OR	45.263	-118.18	Wild	1783-17908	Y	Y
NEOR9	Mt. Howard Summit, OR	45.263	-118.18	Wild	Unbanded	Y	Y
NEOR10	Mt. Howard Summit, OR	45.263	-118.18	Wild	1783-17909	Y	Y
NEOR11	Mt. Howard Summit, OR	45.263	-118.18	Wild	1783-17910	Y	Y
NEOR12	Mt. Howard Summit, OR	45.263	-118.18	Wild	1783-17911	Y	Y
NEOR13	Mt. Howard Summit, OR	45.263	-118.18	Wild	1783-17912	Y	Y
NEOR14	Mt. Howard Summit, OR	45.263	-118.18	Wild	1783-17913	Y	Y
NEOR15	Mt. Howard Summit, OR	45.263	-118.18	Wild	1783-17914	Y	Y
NEOR16	Mt. Howard Summit, OR	45.263	-118.18	Wild	1783-17915	Y	Y
NEOR17	Wallowa, OR	45.22	-117.057	AMNH	DOT-15768	Y	Y
NEOR18	Wallowa, OR	45.22	-117.057	AMNH	DOT-15824	Y	Y
NEOR19	Wallowa, OR	45.22	-117.057	AMNH	DOT-15825	Y	Y
NEOR20	Wallowa, OR	45.22	-117.057	AMNH	DOT-15826	Y	Y
SOR001	Crater Lake Rim Village, OR	42.551	-122.135	Wild	1783-17916	Y	Y
SOR002	Crater Lake Rim Village, OR	42.551	-122.135	Wild	1783-17917	Y	Y
SOR003	Crater Lake Rim Village, OR	42.551	-122.135	Wild	1783-17918	Y	Y
SOR004	Discovery Point, Crater Lake, OR	42.917	-122.152	Wild	1783-17919	Y	Y
SOR005	Discovery Point, Crater Lake, OR	42.917	-122.152	Wild	1783-17920	Y	Y
SOR006	Discovery Point, Crater Lake, OR	42.917	-122.152	Wild	1783-17921	Y	Y
SOR007	Discovery Point, Crater Lake, OR	42.917	-122.152	Wild	1783-17922	Y	Y
SOR008	Discovery Point, Crater Lake, OR	42.917	-122.152	Wild	1783-17923	Y	Y
SOR009	Discovery Point, Crater Lake, OR	42.917	-122.152	Wild	1783-17924	Y	Y
SOR010	Discovery Point, Crater Lake, OR	42.917	-122.152	Wild	1783-17925	Y	Y
SOR011	Discovery Point, Crater Lake, OR	42.917	-122.152	Wild	1783-17926	Y	Y
SOR012	Crater Lake Rim Village, OR	42.551	-122.135	Wild	1783-17927	Y	Y
CCA001	1 mi. NW of Mono Mills on Hwy 120, CA	37.888	-118.958	LSU	LSUMZ #41553	Y	Y
CCA002	Glass Mt. Lookout Rd., 1 mi. E of Hwy. 395, CA	37.775	-118.708	LSU	LSUMZ #21509	Y	Y
CCA003	2km N of Mineret Summit, CA	37.656	-119.06	LSU	LSUMZ #58220	Y	Y
CCA004	Glass Mt. Lookout Rd., 1 mi. E of Hwy. 395, CA	37.775	-118.708	LSU	LSUMZ #21514	Y	Y
CCA005	San Benito Mountain, CA	34.192	-116.709	LSU	LSUMZ #47775	Y	Y
CCA006	2km N of Mineret Summit, CA	37.656	-119.06	LSU	LSUMZ #58222	Y	Y
CCA007	2km N of Mineret Summit, CA	37.656	-119.06	LSU	LSUMZ #62381	Y	Y
CCA008	Glass Mt. Lookout Rd., 1 mi. E of Hwy. 395, CA	37.775	-118.708	LSU	LSUMZ #21512	Y	Y
CCA009	1 mi. NW of Mono Mills on Hwy 120, CA	37.888	-118.958	LSU	LSUMZ #41554	Y	Y
CCA010	2km N of Mineret Summit, CA	37.656	-119.06	LSU	LSUMZ #58221	Y	Y
CCA011	2km N of Mineret Summit, CA	37.656	-119.06	LSU	LSUMZ #58223	Y	Y
SCA001	Cuddy Valley Rd, 1 1/2 mi. ESE Mt. Pinos, CA	34.812	-119.147	LSU	LSUMZ #30275	Y	Y
SCA002	Onyx Peak, San Bernardino Mtns., CA	34.192	-116.709	LSU	LSUMZ #21458	Y	Y
SCA003	Upper end Van Duzen Canyon, San Bernardino Mtns., CA	34.291	-116.884	LSU	LSUMZ #42055	Y	Y
SCA004	W of Wildhorse Meadow, San Bernardino Mtns., CA	34.192	-116.709	LSU	LSUMZ #34559	Y	Y
SCA005	1 mi. NNW of Onyx Peak, San Bernardino Mtns., CA	34.192	-116.709	LSU	LSUMZ #16785	Y	Y
SCA006	Cuddy Valley Rd, 1 1/2 mi. ESE Mt. Pinos, CA	34.812	-119.147	LSU	LSUMZ #30339	Y	Y
SCA007	Jacoby Spring, San Bernardino Mtns., CA	34.318	-116.831	LSU	LSUMZ #42105	Y	Y
SCA008	1 mi. NNW of Onyx Peak, San Bernardino Mtns., CA	34.192	-116.709	LSU	LSUMZ #30430	Y	Y
SCA009	1.5 mi. NW of Onyx Peak, San Bernardino Mtns., CA	34.192	-116.709	LSU	LSUMZ #34416	Y	Y
SCA010	1.5 mi. E of Onyx Peak, San Bernardino Mtns., CA	34.192	-116.709	LSU	LSUMZ #34429	Y	Y
SCA011	1 mi. NNW of Onyx Peak, San Bernardino Mtns., CA	34.192	-116.709	LSU	LSUMZ #30429	Y	Y
SCA012	Heart Bar Campground, San Bernardino NF, CA	34.157	-116.79	Wild	1713-14102	Y	Y
SCA013	Heart Bar Campground, San Bernardino NF, CA	34.157	-116.79	Wild	1713-14103	Y	Y
SCA014	Heart Bar Campground, San Bernardino NF, CA	34.157	-116.79	Wild	1713-14104	Y	Y
WA001	Mt. Rainier Sunrise Visitor Centre, WA	46.901	-121.635	Wild	unbanded	Y	Y
WA002	Mt. Rainier Sunrise Visitor Centre, WA	46.901	-121.635	Wild	1783-17928	Y	Y
WA003	Mt. Rainier Sunrise Visitor Centre, WA	46.901	-121.635	Wild	1783-17929	Y	Y
WA004	Near Jr. Point Campground, Chelan, WA	47.992	-120.388	UWBM	#85352, VGR 681	Y	Y
WA005	Bridgeport, Douglas, WA	48.015	-119.822	UWBM	#72676, CSW 4776	Y	Y
WA006	Chinook Pass, Yakima, WA	46.879	-121.516	UWBM	#46094, CSW 4213	Y	Y
WA007	Naches, Yakima, WA	46.832	-120.973	UWBM	#89883, EVL 1333	Y	Y
NEWA1	Loomis, Okanogan County, WA	48.7	-119.7	UWBM	#74138 NAM 51	Y	Y
NEWA2	Mazama, Okanogan County, WA	48.672	-120.48	UWBM	#66925 SVD 2364	Y	Y
NEWA3	Okanogan County, WA	48.88	-119.691	UWBM	#88835 TNL 018	Y	Y
NEWA4	Okanogan County, WA	48.88	-119.691	UWBM	#88770 KLE 150	Y	Y
NEWA5	Conconully, Okanogan County, WA	48.691	-119.753	UWBM	#85355 VGR 810	Y	Y
NEWA6	Oroville, Okanogan County, WA	48.91	-119.502	UWBM	#67212 NTO 012	Y	Y
SAB001	Porcupine Hills, AB	49.889	-114.011	RAB	acc# Z02.14.3	Y	Y
SAB002	Porcupine Hills, AB	49.884	-114.011	RAB	acc# Z02.14.4	Y	Y
SAB003	Sharples Creek, Imp. District 16, AB	49.9	-114.033	RAB	acc# Z87.20.31	Y	Y
SAB004	12 mi. S & 2 mi. W of Beaver Mines, Impr. Dist 5, AB	49.3	-114.267	RAB	acc# Z86.36.35	Y	Y
SAB005	Plateau Mountain, Imp. District 7, AB	50.2	-114.533	RAB	acc# Z84.35.170	Y	Y
SAB006	Plateau Mountain, Imp. District 6, AB	50.2	-114.567	RAB	acc# Z84.35.143	N	Y
SAB007	Carbondale River, Imp. District 5, AB	49.383	-114.417	RAB	acc# Z84.35.115	Y	Y
SAB008	Wilkinson Creek at Forestry Trunk Rd, AB	50.267	-114.583	RAB	acc# Z79.16.5	Y	Y
SAB009	W slope of Plateau Mountain, Imp. District 6, AB	50.2	-114.533	RAB	acc# Z79.16.4	N	Y
SAB010	Bovin Lake, Imp. District 5, AB	49.217	-114.117	RAB	acc# Z70.57.3	Y	Y
SAB011	11 mi. south of Beauvais Lake, Imp. District 5, AB	49.317	-114.1	RAB	acc# Z92.14.42	N	Y
SAB012	Castle River, Imp. District 5, AB	49.25	-114.25	RAB	acc# Z87.20.69	Y	Y
CAB001	Mt. Edith Cavell Parking Lot, Jasper National Park, AB	52.687	-118.056	Wild	1603-90529	Y	Y
CAB002	Mt. Edith Cavell Parking Lot, Jasper National Park, AB	52.687	-118.056	Wild	1603-90530	Y	Y
CAB003	Mt. Edith Cavell Parking Lot, Jasper National Park, AB	52.687	-118.056	Wild	1603-90531	Y	Y
CAB004	Mt. Edith Cavell Parking Lot, Jasper National Park, AB	52.687	-118.056	Wild	1603-90532	Y	Y
CAB005	Mt. Edith Cavell Parking Lot, Jasper National Park, AB	52.687	-118.056	Wild	1603-90533	Y	Y
CAB006	Mt. Edith Cavell Parking Lot, Jasper National Park, AB	52.687	-118.056	Wild	1603-90534	Y	Y
CAB007	Mt. Edith Cavell Parking Lot, Jasper National Park, AB	52.687	-118.056	Wild	1603-90535	Y	Y
CAB008	Mt. Edith Cavell Parking Lot, Jasper National Park, AB	52.687	-118.056	Wild	1603-90536	Y	Y
SEBC01	Oliver, BC	49.166	-119.254	RSM	catA1168/accn9644	Y	N
NECA01	Mosquito Creek Loop, Lassen, CA	41.151	-120.205	USNM	tissue#B21459	Y	N
NECA02	Mosquito Creek Loop, Lassen, CA	41.151	-120.205	USNM	tissue#B21460	Y	N
